# Supplementary material for: Selective Sorption of Noble Metals on Polymer Gel Modified with Ionic Liquid
Source: Molecules. 2024 Oct 21;29(20):4970. doi: 10.3390/molecules29204970 (PMC11510461; doi:10.3390/molecules29204970)
Supplement: Supplementary file 1 [file molecules-29-04970-s001.zip]

Archive with 1 entries (1 files):
- molecules-3255989-supplementary.pdf
